# Supplementary material for: Does Ammonia Released from Protein-Based Attractants Modulate the Capture of Anastrepha obliqua (Diptera: Tephritidae)?
Source: Insects. 2021 Feb 12;12(2):156. doi: 10.3390/insects12020156 (PMC7918865; doi:10.3390/insects12020156)
Supplement: Supplementary file 1 [file insects-12-00156-s001.zip]

Archive with 2 entries (2 files):
- suppl_files/Data.xlsx
- suppl_files/Supplemental material Fig S1 Table S1 S2.pdf
