# Supplementary material for: Does Ammonia Released from Protein-Based Attractants Modulate the Capture of Anastrepha obliqua (Diptera: Tephritidae)?
Source: Insects. 2021 Feb 12;12(2):156. doi: 10.3390/insects12020156 (PMC7918865; doi:10.3390/insects12020156)
Supplement: Supplementary file 1 [file insects-12-00156-s001.zip › suppl_files/Data.xlsx]

## Sheet: Ammonia released from traps
Ammonia concentration in trap	Replicate	Ammonia gas released from each trap (µg/h)		Attractants tested in traps	Replicate	Ammonia gas released from each trap (µg/h)		Yeast treatments	Replicate	Ammonia gas released from each trap (µg/h)		Attractants tested in field trial 2 (7 day samples)	Replicate	Ammonia gas released from each trap at end the trial (µg/h)
Ammonia 150 mM	1	321.754		Captor + borax	1	18.4832		1% yeast + borax	1	1.3376		150 mM ammonia	1	6.0192
	2	315.917			2	15.3216			2	1.5808			2	2.432
	3	212.314			3	28.9408			3	0.8512			3	5.776
	4	260.467			4	21.888			4	1.3376			4	5.4112
	5	364.801			5	17.5104			5	1.0336		Captor + borax	1	28.2112
Ammonia 50mM	1	104.333		Winner + borax	1	46.3296		1% yeast + sodium hydroxide	1	1.4288			2	14.9568
	2	85.728			2	37.088			2	1.7024			3	11.1264
	3	127.68			3	55.6928			3	3.2832			4	12.6464
	4	78.432			4	40.9792			4	1.9152		Winner + borax	1	23.4688
	5	97.4016			5	48.8832			5	1.064			2	13.0112
Ammonia 15 mM	1	50.464		Flyral + borax	1	10.4576		1% yeast + 150 mM ammonia	1	38.5067			3	17.024
	2	29.9136			2	12.8896			2	94.0373			4	15.201
	3	38.304			3	18.0698			3	47.424		1% yeast + 150 mM ammonia	1	13.8624
	4	46.5728			4	15.3216			4	176.725			2	2.0672
	5	17.7536			5	14.2637			5	112.683			3	13.2544
Ammonia 5 mM	1	12.4032		CeraTrap	1	8.58496							4	6.8096
	2	11.552			2	15.3216
	3	6.688			3	6.96768
	4	15.4432			4	13.6192
	5	4.3776			5	13.0112
Ammonia 1.5 mM	1	1.0944		Biolure	1	40.8576
	2	1.3376			2	46.3296
	3	1.3984			3	89.2544
	4	1.216			4	64.9344
	5	0.9728			5	39.1552

## Sheet: Fly responses ammonia 0.5-150mM
Cage	Position in cage	Ammonia (mM)	Females trapped	Males trapped	Total no. flies trapped
1	4	0.5	1	1	2
1	5	0.5	1	2	3
1	6	0.5	2	0	2
1	1	0.5	2	0	2
1	2	0.5	0	0	0
1	3	0.5	1	2	3
2	2	0.5	0	0	0
2	3	0.5	2	3	5
2	4	0.5	0	0	0
2	5	0.5	1	0	1
2	5	0.5	1	2	3
2	6	0.5	0	1	1
3	6	0.5	0	0	0
3	1	0.5	1	0	1
3	2	0.5	1	2	3
3	3	0.5	0	2	2
3	4	0.5	1	0	1
3	5	0.5	1	0	1
4	3	0.5	2	0	2
4	4	0.5	3	4	7
4	5	0.5	1	1	2
4	6	0.5	1	0	1
4	1	0.5	1	1	2
4	2	0.5	1	0	1
5	1	0.5	0	2	2
5	2	0.5	0	1	1
5	3	0.5	3	0	3
5	4	0.5	1	3	4
5	5	0.5	0	1	1
5	6	0.5	2	4	6
1	3	1.5	2	3	5
1	4	1.5	3	2	5
1	5	1.5	0	0	0
1	6	1.5	2	1	3
1	1	1.5	2	2	4
1	2	1.5	0	3	3
2	4	1.5	0	2	2
2	5	1.5	1	3	4
2	6	1.5	0	1	1
2	1	1.5	0	1	1
2	2	1.5	2	2	4
2	3	1.5	2	3	5
3	2	1.5	1	0	1
3	3	1.5	0	1	1
3	4	1.5	0	0	0
3	5	1.5	0	0	0
3	6	1.5	2	1	3
3	1	1.5	5	2	7
4	1	1.5	0	0	0
4	2	1.5	4	3	7
4	3	1.5	6	2	8
4	4	1.5	2	2	4
4	5	1.5	2	5	7
4	6	1.5	0	0	0
5	2	1.5	1	0	1
5	3	1.5	0	0	0
5	4	1.5	0	0	0
5	5	1.5	4	0	4
5	6	1.5	2	2	4
5	1	1.5	0	0	0
1	6	5	3	10	13
1	1	5	4	2	6
1	2	5	2	2	4
1	3	5	1	3	4
1	4	5	4	3	7
1	5	5	2	1	3
2	5	5	1	3	4
2	6	5	1	3	4
2	1	5	4	1	5
2	2	5	2	3	5
2	3	5	3	1	4
2	4	5	0	1	1
3	3	5	3	4	7
3	4	5	6	3	9
3	5	5	5	0	5
3	6	5	2	2	4
3	1	5	1	2	3
3	2	5	2	0	2
4	4	5	1	2	3
4	5	5	4	1	5
4	6	5	2	5	7
4	1	5	3	3	6
4	2	5	1	1	2
4	3	5	3	0	3
5	4	5	0	4	4
5	5	5	3	3	6
5	6	5	7	3	10
5	1	5	0	3	3
5	2	5	5	5	10
5	3	5	1	1	2
1	2	15	13	6	19
1	3	15	8	6	14
1	4	15	2	3	5
1	5	15	2	1	3
1	6	15	5	3	8
1	1	15	5	5	10
2	3	15	1	1	2
2	4	15	1	2	3
2	5	15	3	5	8
2	6	15	4	1	5
2	1	15	0	2	2
2	2	15	2	2	4
3	1	15	7	8	15
3	2	15	5	3	8
3	3	15	3	3	6
3	4	15	2	3	5
3	5	15	1	5	6
3	6	15	7	3	10
4	2	15	6	0	6
4	3	15	0	3	3
4	4	15	2	1	3
4	5	15	2	5	7
4	6	15	4	2	6
4	1	15	3	6	9
5	5	15	4	8	12
5	6	15	11	4	15
5	1	15	2	4	6
5	2	15	2	3	5
5	3	15	2	2	4
5	4	15	1	1	2
1	5	50	5	2	7
1	6	50	4	7	11
1	1	50	6	4	10
1	2	50	11	5	16
1	3	50	6	9	15
1	4	50	3	1	4
2	1	50	10	8	18
2	2	50	7	4	11
2	3	50	4	5	9
2	4	50	3	6	9
2	6	50	6	9	15
2	1	50	4	6	10
3	4	50	2	5	7
3	5	50	5	7	12
3	6	50	4	4	8
3	1	50	8	3	11
3	2	50	6	6	12
3	3	50	4	4	8
4	6	50	2	3	5
4	1	50	5	7	12
4	2	50	5	3	8
4	3	50	4	4	8
4	4	50	4	4	8
4	5	50	6	4	10
5	3	50	1	1	2
5	4	50	3	3	6
5	5	50	8	15	23
5	6	50	1	3	4
5	1	50	2	2	4
5	2	50	2	2	4
1	1	150	4	7	11
1	2	150	2	4	6
1	3	150	9	12	21
1	4	150	1	4	5
1	5	150	8	4	12
1	6	150	8	3	11
2	6	150	7	4	11
2	1	150	14	15	29
2	2	150	6	4	10
2	3	150	14	6	20
2	4	150	5	6	11
2	5	150	8	12	20
3	5	150	5	8	13
3	6	150	3	9	12
3	1	150	4	10	14
3	2	150	6	7	13
3	3	150	5	4	9
3	4	150	5	6	11
4	5	150	9	12	21
4	6	150	10	3	13
4	1	150	3	4	7
4	2	150	3	3	6
4	3	150	2	3	5
4	4	150	3	5	8
5	6	150	8	8	16
5	1	150	3	9	12
5	2	150	2	1	3
5	3	150	7	6	13
5	4	150	3	3	6
5	5	150	7	4	11

## Sheet: Ammonia vs Captor+borax
Cage	Position in cage	Treatment	Females trapped	Males trapped	Total no. flies trapped
1	2	Ammonia 150 mM	7	6	13
1	1	Ammonia 150 mM	6	6	12
2	1	Ammonia 150 mM	7	1	8
2	2	Ammonia 150 mM	9	8	17
3	2	Ammonia 150 mM	12	14	26
3	1	Ammonia 150 mM	10	8	18
4	2	Ammonia 150 mM	5	9	14
4	1	Ammonia 150 mM	11	10	21
5	1	Ammonia 150 mM	13	16	29
5	2	Ammonia 150 mM	8	12	20
6	2	Ammonia 150 mM	10	8	18
6	1	Ammonia 150 mM	8	6	14
1	1	Captor + borax	12	13	25
1	2	Captor + borax	13	13	26
2	2	Captor + borax	10	16	26
2	1	Captor + borax	12	14	26
3	1	Captor + borax	10	9	19
3	2	Captor + borax	13	15	28
4	1	Captor + borax	11	8	19
4	2	Captor + borax	9	7	16
5	2	Captor + borax	4	6	10
5	1	Captor + borax	10	8	18
6	1	Captor + borax	9	8	17
6	2	Captor + borax	4	10	14

## Sheet: Ammonia vs Winner+borax
Cage	Position in cage	Treatment	Females trapped	Males trapped	Total no. flies trapped
1	2	Ammonia 150 mM	4	3	7
1	1	Ammonia 150 mM	5	2	7
2	1	Ammonia 150 mM	2	2	4
2	2	Ammonia 150 mM	6	8	14
3	2	Ammonia 150 mM	3	1	4
3	1	Ammonia 150 mM	5	2	7
4	2	Ammonia 150 mM	2	2	4
4	1	Ammonia 150 mM	6	3	9
5	2	Ammonia 150 mM	10	7	17
5	1	Ammonia 150 mM	8	13	21
6	1	Ammonia 150 mM	15	11	26
6	2	Ammonia 150 mM	12	12	24
1	1	Winner + borax	4	3	7
1	2	Winner + borax	6	8	14
2	2	Winner + borax	6	8	14
2	1	Winner + borax	10	12	22
3	1	Winner + borax	6	6	12
3	2	Winner + borax	12	6	18
4	1	Winner + borax	13	13	26
4	2	Winner + borax	15	13	28
5	1	Winner + borax	9	10	19
5	2	Winner + borax	6	11	17
6	2	Winner + borax	6	4	10
6	1	Winner + borax	7	7	14

## Sheet: Ammonia vs Flyral+borax
Cage	Position in cage	Treatment	Females trapped	Males trapped	Total no. flies trapped
1	2	Ammonia 150 mM	15	9	24
1	1	Ammonia 150 mM	3	6	9
2	1	Ammonia 150 mM	7	6	13
2	2	Ammonia 150 mM	4	7	11
3	2	Ammonia 150 mM	8	11	19
3	1	Ammonia 150 mM	5	5	10
4	2	Ammonia 150 mM	4	8	12
4	1	Ammonia 150 mM	7	7	14
5	2	Ammonia 150 mM	15	8	23
5	1	Ammonia 150 mM	12	10	22
6	1	Ammonia 150 mM	10	14	24
6	2	Ammonia 150 mM	10	7	17
1	1	Flyral + borax	9	9	18
1	2	Flyral + borax	10	9	19
2	2	Flyral + borax	11	10	21
2	1	Flyral + borax	9	11	20
3	1	Flyral + borax	7	9	16
3	2	Flyral + borax	11	13	24
4	1	Flyral + borax	10	12	22
4	2	Flyral + borax	7	10	17
5	1	Flyral + borax	4	3	7
5	2	Flyral + borax	6	8	14
6	2	Flyral + borax	10	8	18
6	1	Flyral + borax	3	8	11

## Sheet: Ammonia vs CeraTrap
Cage	Position in cage	Treatment	Females trapped	Males trapped	Total no. flies trapped
1	1	Ammonia 150 mM	4	4	8
1	2	Ammonia 150 mM	3	3	6
2	1	Ammonia 150 mM	9	4	13
2	2	Ammonia 150 mM	6	5	11
3	1	Ammonia 150 mM	7	3	10
3	2	Ammonia 150 mM	3	3	6
4	1	Ammonia 150 mM	9	7	16
4	2	Ammonia 150 mM	8	10	18
5	1	Ammonia 150 mM	12	13	25
5	2	Ammonia 150 mM	16	18	34
6	2	Ammonia 150 mM	13	14	27
6	1	Ammonia 150 mM	16	12	28
1	2	Ceratrap	8	7	15
1	1	Ceratrap	16	13	29
2	2	Ceratrap	8	9	17
2	1	Ceratrap	4	7	11
3	2	Ceratrap	10	8	18
3	1	Ceratrap	15	9	24
4	2	Ceratrap	5	5	10
4	1	Ceratrap	11	13	24
5	2	Ceratrap	15	13	28
5	1	Ceratrap	11	11	22
6	1	Ceratrap	12	12	24
6	2	Ceratrap	11	13	24

## Sheet: Ammonia vs Biolure
Cage	Position in cage	Treatment	Females trapped	Males trapped	Total no. flies trapped
1	2	Ammonia 150 mM	3	4	7
1	1	Ammonia 150 mM	5	7	12
2	1	Ammonia 150 mM	4	2	6
2	2	Ammonia 150 mM	5	7	12
3	2	Ammonia 150 mM	7	5	12
3	1	Ammonia 150 mM	2	2	4
4	2	Ammonia 150 mM	5	4	9
4	1	Ammonia 150 mM	5	7	12
5	1	Ammonia 150 mM	15	16	31
5	2	Ammonia 150 mM	11	14	25
6	2	Ammonia 150 mM	13	11	24
6	1	Ammonia 150 mM	8	10	18
1	1	Biolure 2C	3	7	10
1	2	Biolure 2C	7	6	13
2	2	Biolure 2C	7	9	16
2	1	Biolure 2C	4	6	10
3	1	Biolure 2C	6	4	10
3	2	Biolure 2C	5	3	8
4	1	Biolure 2C	8	11	19
4	2	Biolure 2C	8	8	16
5	2	Biolure 2C	8	7	15
5	1	Biolure 2C	11	6	17
6	1	Biolure 2C	11	9	20
6	2	Biolure 2C	14	17	31

## Sheet: 6-way choice NH3 vs attractants
Cage	Position in cage	Treatment	Females trapped	Males trapped	Total no. flies trapped
1	2	Ammonia 150 mM	3	2	5
2	6	Ammonia 150 mM	1	2	3
3	4	Ammonia 150 mM	3	2	5
4	3	Ammonia 150 mM	3	1	4
1	3	Ammonia 150 mM	5	3	8
2	1	Ammonia 150 mM	2	2	4
3	5	Ammonia 150 mM	3	2	5
4	4	Ammonia 150 mM	3	3	6
1	4	Ammonia 150 mM	4	2	6
2	2	Ammonia 150 mM	4	8	12
3	6	Ammonia 150 mM	5	3	8
4	5	Ammonia 150 mM	1	3	4
1	5	Ammonia 150 mM	5	3	8
2	3	Ammonia 150 mM	5	3	8
3	1	Ammonia 150 mM	2	3	5
4	6	Ammonia 150 mM	3	2	5
1	6	Ammonia 150 mM	2	2	4
2	4	Ammonia 150 mM	3	3	6
3	2	Ammonia 150 mM	0	3	3
4	1	Ammonia 150 mM	1	2	3
1	1	Ammonia 150 mM	4	1	5
2	5	Ammonia 150 mM	3	1	4
3	3	Ammonia 150 mM	2	3	5
4	2	Ammonia 150 mM	1	2	3
1	1	Biolure 2C	1	2	3
2	3	Biolure 2C	1	1	2
3	5	Biolure 2C	0	0	0
4	2	Biolure 2C	3	6	9
1	2	Biolure 2C	0	1	1
2	4	Biolure 2C	5	0	5
3	6	Biolure 2C	4	1	5
4	3	Biolure 2C	2	1	3
1	3	Biolure 2C	1	1	2
2	5	Biolure 2C	1	1	2
3	1	Biolure 2C	1	3	4
4	4	Biolure 2C	4	5	9
1	4	Biolure 2C	5	4	9
2	6	Biolure 2C	0	1	1
3	2	Biolure 2C	2	3	5
4	5	Biolure 2C	3	6	9
1	5	Biolure 2C	2	2	4
2	1	Biolure 2C	4	3	7
3	3	Biolure 2C	4	4	8
4	6	Biolure 2C	2	4	6
1	6	Biolure 2C	0	2	2
2	2	Biolure 2C	4	5	9
3	4	Biolure 2C	3	6	9
4	1	Biolure 2C	6	3	9
1	5	Captor + borax	2	4	6
2	5	Captor + borax	1	3	4
3	1	Captor + borax	8	8	16
4	5	Captor + borax	3	4	7
1	6	Captor + borax	4	6	10
2	6	Captor + borax	0	1	1
3	2	Captor + borax	2	10	12
4	6	Captor + borax	6	7	13
1	1	Captor + borax	3	1	4
2	1	Captor + borax	2	2	4
3	3	Captor + borax	3	7	10
4	1	Captor + borax	6	2	8
1	2	Captor + borax	3	6	9
2	2	Captor + borax	1	1	2
3	4	Captor + borax	3	5	8
4	2	Captor + borax	2	3	5
1	3	Captor + borax	1	5	6
2	3	Captor + borax	1	2	3
3	5	Captor + borax	3	3	6
4	3	Captor + borax	2	1	3
1	4	Captor + borax	8	5	13
2	4	Captor + borax	5	3	8
3	6	Captor + borax	3	0	3
4	4	Captor + borax	1	5	6
1	4	CeraTrap	1	2	3
2	1	CeraTrap	0	2	2
3	6	CeraTrap	0	0	0
4	1	CeraTrap	1	2	3
1	5	CeraTrap	2	2	4
2	2	CeraTrap	4	6	10
3	1	CeraTrap	0	4	4
4	2	CeraTrap	1	1	2
1	6	CeraTrap	0	4	4
2	3	CeraTrap	2	2	4
3	2	CeraTrap	1	4	5
4	3	CeraTrap	2	1	3
1	1	CeraTrap	4	1	5
2	4	CeraTrap	6	6	12
3	3	CeraTrap	4	2	6
4	4	CeraTrap	1	4	5
1	2	CeraTrap	2	2	4
2	5	CeraTrap	1	4	5
3	4	CeraTrap	2	2	4
4	5	CeraTrap	3	2	5
1	3	CeraTrap	6	7	13
2	6	CeraTrap	0	2	2
3	5	CeraTrap	3	2	5
4	6	CeraTrap	7	4	11
1	3	Flyral + borax	1	2	3
2	2	Flyral + borax	1	1	2
3	3	Flyral + borax	2	2	4
4	4	Flyral + borax	3	0	3
1	4	Flyral + borax	3	4	7
2	3	Flyral + borax	1	2	3
3	4	Flyral + borax	2	2	4
4	5	Flyral + borax	1	1	2
1	5	Flyral + borax	2	5	7
2	4	Flyral + borax	2	3	5
3	5	Flyral + borax	0	0	0
4	6	Flyral + borax	0	2	2
1	6	Flyral + borax	3	4	7
2	5	Flyral + borax	1	3	4
3	6	Flyral + borax	4	1	5
4	1	Flyral + borax	2	5	7
1	1	Flyral + borax	1	1	2
2	6	Flyral + borax	3	0	3
3	1	Flyral + borax	1	0	1
4	2	Flyral + borax	3	4	7
1	2	Flyral + borax	3	4	7
2	1	Flyral + borax	2	5	7
3	2	Flyral + borax	2	3	5
4	3	Flyral + borax	3	5	8
1	6	Winner + borax	3	4	7
2	4	Winner + borax	5	3	8
3	2	Winner + borax	3	5	8
4	6	Winner + borax	3	7	10
1	1	Winner + borax	5	3	8
2	5	Winner + borax	2	6	8
3	3	Winner + borax	3	4	7
4	1	Winner + borax	1	8	9
1	2	Winner + borax	3	3	6
2	6	Winner + borax	0	2	2
3	4	Winner + borax	3	2	5
4	2	Winner + borax	4	4	8
1	3	Winner + borax	8	3	11
2	1	Winner + borax	6	4	10
3	5	Winner + borax	5	2	7
4	3	Winner + borax	6	9	15
1	4	Winner + borax	4	1	5
2	2	Winner + borax	3	7	10
3	6	Winner + borax	5	6	11
4	4	Winner + borax	3	5	8
1	5	Winner + borax	6	3	9
2	3	Winner + borax	7	4	11
3	1	Winner + borax	4	6	10
4	5	Winner + borax	4	6	10

## Sheet: Ammonia vs Yeast+NH3
Cage	Position in cage	Treatment	Females trapped	Males trapped	Total no. flies trapped
1	1	Ammonia 150 mM	8	5	13
1	2	Ammonia 150 mM	11	10	21
2	1	Ammonia 150 mM	8	7	15
2	2	Ammonia 150 mM	6	4	10
3	1	Ammonia 150 mM	6	8	14
3	2	Ammonia 150 mM	10	4	14
4	1	Ammonia 150 mM	6	8	14
4	2	Ammonia 150 mM	7	4	11
1	1	Ammonia 150mM + 1% yeast	8	9	17
1	2	Ammonia 150mM + 1% yeast	13	14	27
2	1	Ammonia 150mM + 1% yeast	10	12	22
2	2	Ammonia 150mM + 1% yeast	10	11	21
3	1	Ammonia 150mM + 1% yeast	12	17	29
3	2	Ammonia 150mM + 1% yeast	9	13	22
4	1	Ammonia 150mM + 1% yeast	9	20	29
4	2	Ammonia 150mM + 1% yeast	12	13	25

## Sheet: Yeast+NH3 vs Winner+borax
Cage	Position in cage	Treatment	Females trapped	Males trapped	Total no. flies trapped
1	1	Ammonia 150 mM + 1% yeast	5	11	16
2	1	Ammonia 150 mM + 1% yeast	10	11	21
3	1	Ammonia 150 mM + 1% yeast	12	11	23
4	1	Ammonia 150 mM + 1% yeast	10	11	21
1	2	Ammonia 150 mM + 1% yeast	3	8	11
2	2	Ammonia 150 mM + 1% yeast	12	14	26
3	2	Ammonia 150 mM + 1% yeast	8	16	24
4	2	Ammonia 150 mM + 1% yeast	8	14	22
1	2	Winner + borax	1	4	5
2	2	Winner + borax	6	5	11
3	2	Winner + borax	2	1	3
4	2	Winner + borax	5	5	10
1	1	Winner + borax	2	1	3
2	1	Winner + borax	4	2	6
3	1	Winner + borax	3	2	5
4	1	Winner + borax	4	4	8

[truncated: 5 more sheets: Yeast+NH3 vs Yeast+NaOH , Yeast+NH3 vs Yeast+borax, Alkalized yeast pH 6.8 - 9.5, Field trial 1 (24 h sample), Field trial 2 (7 d sample)]
